# Supplementary material for: Farmers’ livelihood strategies and perceived constraints from poor and non-poor households: A dataset from a field survey in Nghe An, Vietnam
Source: Data Brief. 2021 Mar 31;36:106991. doi: 10.1016/j.dib.2021.106991 (PMC8079539; doi:10.1016/j.dib.2021.106991)
Supplement: Supplementary file 1 [file mmc1.xlsx]

## Sheet: Codebook
Question		Question Content	Variable	Variable Characteristics (Type, scale, etc.)	Code	Meaning	Notes
A
A1	Wet rice land	Area (ha)	wet_rice_area	Numerical
A2	Paddy rice land	Area (ha)	paddyrice_area	Numerical
A3	Shifting cultivation land	Area (ha)	shiftcul_area	Numerical
A4	Garden land	Area (ha)	garden_area	Numerical
A5	Forest land	Area (ha)	forestland_area	Numerical
A6	Pond land	Area (ha)	pond_area	Numerical
A7	Residential land	Area (ha)	resid_land_area	Numerical
A8	Other	Area (ha)	other_land_area	Numerical
A9	Total land	Area (ha)	total_land	Numerical
B
B1	Rice	Total revenue (million VND)	rice_rev_million	Numerical
B2	Corn	Total revenue (million VND)	corn_rev_million	Numerical
B3	Potato	Total revenue (million VND)	pota_rev_million	Numerical
B4	Cassava	Total revenue (million VND)	cassa_rev_million	Numerical
B5	Soybean	Total revenue (million VND)	soybe_rev_million	Numerical
B6	Fruit	Total revenue (million VND)	fruit_rev_million	Numerical
B7	Livestock	Total revenue (million VND)	livestock_rev_million	Numerical
B8	Seafood	Total revenue (million VND)	seafood_rev_million	Numerical
B9	Planted forests	Total revenue (million VND)	forest_rev_million	Numerical
B10	Non-timber forest products	Total revenue (million VND)	ntfp_rev_million	Numerical
B11	Wage earning	Total revenue (million VND)	wage_rev_million	Numerical
B12	Doing business	Total revenue (million VND)	busine_rev_million	Numerical
B13	Official salary	Total revenue (million VND)	offisala_rev_million	Numerical
B14	Pension	Total revenue (millionVND)	pension_rev_million	Numerical
B15	Total income	Total income (million VND)	total_income_million	Numerical
C
C1	Group of Land factors	The area of forest land is small for your family.	small_area	Numerical on five points 1-5 scale	1	Totally disagree
					2	Disagree
					3	Neutral
					4	Agree
					5	Totally agree
C2		Forest land is poor or infertile.	poor_land	Numerical on five points 1-5 scale	1	Totally disagree
					2	Disagree
					3	Neutral
					4	Agree
					5	Totally agree
C3		The location of the forest land is far away from your home.	far_home	Numerical on five points 1-5 scale	1	Totally disagree
					2	Disagree
					3	Neutral
					4	Agree
					5	Totally agree
C4		Your forest land is steep, thereby adversely affecting production.	steep_adverse	Numerical on five points 1-5 scale	1	Totally disagree
					2	Disagree
					3	Neutral
					4	Agree
					5	Totally agree
C5		Your family is not reassured to cultivate on this forest land (as all or part of forest land/ land for afforestation does not have clear boundaries, or there is no Land Ownership Certification, etc.)	property_concern	Numerical on five points 1-5 scale	1	Totally disagree
					2	Disagree
					3	Neutral
					4	Agree
					5	Totally agree
C6	Group of Capital factors	Taking out the loan from banks, friends and others is difficult	diffi_access_loan	Numerical on five points 1-5 scale	1	Totally disagree
					2	Disagree
					3	Neutral
					4	Agree
					5	Totally agree
C7		The amount of capital that is allowed to borrow or borrowed is little, or not enough to meet the family's needs.	little_loan	Numerical on five points 1-5 scale	1	Totally disagree
					2	Disagree
					3	Neutral
					4	Agree
					5	Totally agree
C8		In your opinion, the loan period is short.	short_loan_period	Numerical on five points 1-5 scale	1	Totally disagree
					2	Disagree
					3	Neutral
					4	Agree
					5	Totally agree
C9		In your opinion, the loan interest rate is high.	high_interest_rate	Numerical on five points 1-5 scale	1	Totally disagree
					2	Disagree
					3	Neutral
					4	Agree
					5	Totally agree
C10		Your family has no or little equity capital.	little_equity	Numerical on five points 1-5 scale	1	Totally disagree
					2	Disagree
					3	Neutral
					4	Agree
					5	Totally agree
C11	Group of Labour factors	The number of workers in the family is small.	small_num_labor	Numerical on five points 1-5 scale	1	Totally disagree
					2	Disagree
					3	Neutral
					4	Agree
					5	Totally agree
C12		The family's labor suffers from poor health.	poor_health	Numerical on five points 1-5 scale	1	Totally disagree
					2	Disagree
					3	Neutral
					4	Agree
					5	Totally agree
C13		The Head of Household has a poor educational background.	poor_edu	Numerical on five points 1-5 scale	1	Totally disagree
					2	Disagree
					3	Neutral
					4	Agree
					5	Totally agree
C14		The Head of Household has little knowledge and experience in afforestation	little_exp_know	Numerical on five points 1-5 scale	1	Totally disagree
					2	Disagree
					3	Neutral
					4	Agree
					5	Totally agree
C15		The Head of Household has a fragile relationship with people around (business partners), or does not hold a position of authority.	little_relationship	Numerical on five points 1-5 scale	1	Totally disagree
					2	Disagree
					3	Neutral
					4	Agree
					5	Totally agree
C16	Group of Forest products market factors	Information on selling prices of products from planted forests (forest timber) is unclear.	unclear_price_product	Numerical on five points 1-5 scale	1	Totally disagree
					2	Disagree
					3	Neutral
					4	Agree
					5	Totally agree
C17		In your opinion, selling prices of forest timber are volatile.	volatile_price_product	Numerical on five points 1-5 scale	1	Totally disagree
					2	Disagree
					3	Neutral
					4	Agree
					5	Totally agree
C18		In your opinion, selling prices of timber products are often low in your place.	low_price_product	Numerical on five points 1-5 scale	1	Totally disagree
					2	Disagree
					3	Neutral
					4	Agree
					5	Totally agree
C19		Wholesalers drive a hard bargain.	hard_bargain	Numerical on five points 1-5 scale	1	Totally disagree
					2	Disagree
					3	Neutral
					4	Agree
					5	Totally agree
C20		The market of manufacturers is weak (unstable, limited purchaisng power,etc.)	weak_manuf_market	Numerical on five points 1-5 scale	1	Totally disagree
					2	Disagree
					3	Neutral
					4	Agree
					5	Totally agree
C21	General evaluation	Your family has difficulty with forest land.	difficult_forestland	Numerical on five points 1-5 scale	1	Totally disagree
					2	Disagree
					3	Neutral
					4	Agree
					5	Totally agree
C22		Your family has difficulty with human resources for afforestation	difficult_labour	Numerical on five points 1-5 scale	1	Totally disagree
					2	Disagree
					3	Neutral
					4	Agree
					5	Totally agree
C23		Your family feels that you have or will have difficulty selling products from the forest.	difficult_sell_product	Numerical on five points 1-5 scale	1	Totally disagree
					2	Disagree
					3	Neutral
					4	Agree
					5	Totally agree
D
D1	Household information chủ hộ	Ethnicity (Ethnic minority - 1; Kinh - 0)	ethnicity	Binary	0	No
					1	Yes
D2		Age	age	Numerical
D3		Gender (Male - 1; Female - 0)	gender	Binary	0	No
					1	Yes
D4		Years of schooling	edu_num_year	Numerical
D5		Number of people in your family	people_fami	Numerical
D6		Total male	male_num	Numerical
D7		Total female	female_num	Numerical
D8		Number of working people (generating income)	work_peo_num	Numerical
D9		Years of residing	reside_num_year	Numerical
D10		Years of farming	farm_num_year	Numerical
D11		Participation in farming training (Yes - 1; No - 0)	farm_train	Binary	0	No
					1	Yes
D12		Participation in agroforestry training (Yes - 1; No - 0)	agroforest_train	Binary	0	No
					1	Yes
D13		Taking out a loan from banks for production (Yes - 1; No - 0)	loan_bank	Binary	0	No
					1	Yes
D14		Borrowing money from friends for production (Yes - 1; No - 0)	loan_friend	Binary	0	No
					1	Yes
D15		Do you hold any position in any local organization?	position_local_orga	Binary	0	No
					1	Yes

## Sheet: Data
			1	2	3	4	5	6	7	8	9	10	11	12	13	14	15	16	17	18	19	20	21	22	23	24	25	26	27	28	29	30	31	32	33	34	35	36	37	38	39	40	41	42	43	44	45	46	47
			A1	A2	A3	A4	A5	A6	A7	A8	A9	B1	B2	B3	B4	B5	B6	B7	B8	B9	B10	B11	B12	B13	B14	B15	C1	C2	C3	C4	C5	C6	C7	C8	C9	C10	C11	C12	C13	C14	C15	C16	C17	C18	C19	C20	C21	C22	C23
InterviewID	Commune	Village	wet_rice_area	paddyrice_area	shiftcul_area	garden_area	forestland_area	pond_area	resid_land_area	other_land_area	total_land	rice_rev_million	corn_rev_million	pota_rev_million	cassa_rev_million	soybe_rev_million	fruit_rev_million	livestock_rev_million	seafood_rev_million	forest_rev_million	ntfp_rev_million	wage_rev_million	busine_rev_million	offisala_rev_million	pension_rev_million	total_income_million	small_area	poor_land	far_home	steep_adverse	property_concern	diffi_access_loan	Little_loan	short_loan_period	high_interest_rate	little_equity	small_num_labor	poor_health	poor_edu	little_exp_know	little_relationship	unclear_price_product	volatile_price_product	low_price_product	hard_bargain	weak_manuf_market	difficult_forestland	difficult_labour	difficult_sell_product
1	Châu Thái	Đồng Minh	0.1	0	0	0.001	1.9	0.01	0.03	0	2.041	6	0	0	0	0	0	24.5	0.3	10.8571	0	0	0	0	0	41.6571	5	1	2	3	2	2	2	5	2	5	4	4	4	4	2	2	1	1	2	3	4	5	1
2	Châu Thái	Đồng Minh	0.16	0	0	0.0005	1.8	0	0.06	0	2.0205	7.2	0	0	0	0	0	45	0	16.9714	0	0	0	0	0	69.1714	5	1	1	2	2	2	4	4	4	4	3	3	4	4	2	4	4	5	4	4	4	4	2
3	Châu Thái	Đồng Minh	0.168	0	0	0.001	0.6	0	0.02	0	0.789	8.1	3.6	0	0	0	0	16.3	0	6.85714	0	16.2	0	0	0	51.0571	5	1	2	4	4	1	4	4	4	4	5	5	4	4	2	4	4	2	4	3	1	3	2
4	Châu Thái	Đồng Minh	0.2	0	0	0	4.4	0.08	0.2	0	4.88	6	0	0	0	0	0	36.5	0	28.9143	0	0	0	0	0	71.4143	4	2	1	4	2	2	5	5	3	4	4	4	5	4	4	4	4	4	5	3	4	4	2
5	Châu Thái	Bản Hạt	0.1	0	0	0	2.7	0	0.01	0	2.81	4.8	0	0	0	0	0	16	0	25.65	0	5.4	0	0	0	51.85	4	2	2	4	2	2	2	4	2	4	4	2	2	2	3	4	3	4	4	4	1	4	2
6	Châu Thái	Bản Hạt	0.2	0	0	0.001	8	0.08	0.1	0	8.381	6	0	0	0	0	0	30.6	0	57.4286	0	0	20	0	0	114.029	5	2	1	2	2	2	4	4	2	4	2	2	3	4	2	4	4	5	4	4	2	3	2
7	Châu Thái	Bản Hạt	0.075	0	0	0	4	0	0.02	0	4.095	7.2	0	0	0	0	0	8	0	40	0	30	0	0	0	85.2	4	2	1	4	2	2	4	4	3	4	5	5	4	4	3	4	4	5	4	4	2	4	2
8	Châu Thái	Bản Hạt	0.1	0	0	0	3	0	0.1	0	3.2	6	0	0	0	0	0	22	0	30	0	24	0	0	0	82	3	1	4	4	2	2	4	4	3	4	5	4	3	4	2	4	2	4	3	4	2	4	2
9	Châu Thái	Bản Hạt	0.1	0	0	0	1.2	0.03	0.05	0	1.38	3.6	0	0	0	0	0	22	0	14	0	15	0	0	0	54.6	4	4	4	4	2	1	4	4	2	5	4	3	4	4	2	3	2	4	4	4	2	3	2
10	Châu Thái	Bản Hạt	0.05	0	0	0	3	0	0.01	0	3.06	2.4	0	0	0	0	0	1.08	0	8.57143	0	0	0	36	0	48.0514	5	1	2	2	2	2	4	4	4	4	5	2	4	4	2	5	4	4	2	3	2	4	1
11	Châu Thái	Bản Hạt	0.11	0	0	0.2	8	0	0.05	0	8.36	3.6	0	0	0	0	0	25.5	0	40	0	1	0	0	0	70.1	4	2	2	2	4	2	4	4	4	4	3	2	3	4	4	4	4	4	2	4	4	4	3
12	Châu Thái	Thái Quang	0.1	0	0	0.002	1.9	0.008	0.15	0	2.16	4.8	0	0	0	0	0	18	0	11.4	0	24	0	0	0	58.2	4	3	2	4	2	2	3	3	3	4	4	4	4	3	3	4	3	3	3	4	3	4	3
13	Châu Thái	Thái Quang	0.25	0	0	0	2.4073	0.003	0.05	0	2.7103	3.6	0	0	0	0	0	15.5	0	12	0	36	0	0	0	67.1	3	2	2	3	4						4	4	4	4	3	4	2	2	3	3	3	4	2
14	Châu Thái	Thái Quang	0.25	0	0	0	0.7	0	0.02	0	0.97	12	0	0	0	0	0	48.8	0	8.16667	0	25	0	0	0	93.9667	4	2	2	4	2	3	3	4	3	3	4	3	3	3	3	4	4	4	3	3	3	4	4
15	Châu Thái	Thái Quang	0.043	0	0	0	1.1522	0	0.02	0	1.2152	1.2	0	0	0	0	0	48.9	10	13.4423	0	50	0	0	0	123.542	4	2	2	3	4					3	4	4	3	4	2	4	4	4	3	4	3	4	2
16	Châu Thái	Thái Quang	0.1	0	0	0	0.7	0	0.03	0	0.83	3	0	0	0	0	0	9.6	0.5	3.5	0	1.5	0	0	0	18.1	5	3	2	3	2					3	4	3	4	4	3	4	4	4	3	3	4	4	4
17	Châu Thái	Thái Quang	0.1	0	0	0	1	0	0.008	0	1.108	2.5	0	0	0	0	0	5.65	0	5.83333	0	15	0	0	0	28.9833	5	1	4	4	4	2	4	4	4	4	4	5	3	4	2	4	4	4	4	4	4	4	2
18	Châu Thái	Thái Quang	0.05	0	0	0	0.08	0	0.01	0	0.14	2.4	0	0	0	0	0	5	0	3	0	12	0	0	0	22.4	5	1	2	5	2	2	3	2	3	4	4	2	3	4	3	2	2	2	3	3	2	2	1
19	Châu Thái	Đồng Minh	0.07	0	0	0.1	0.54	0.08	0.1	0	0.89	2.1	0	0	0	0	0	24.8	1.2	7.2	0	11	0	0	0	46.3	5	4	1	2	1	2	2	1	4	5	4	5	4	3	2	4	2	3	4	4	4	4	4
20	Châu Thái	Đồng Minh	0.08	0	0	0	2	0.02	0.02	0	2.12	4.2	0	0	0	0	0	3.5	0	20	0	15	0	0	0	42.7	4	4	1	5	2	5	5	4	4	3	2	1	4	4	2	5	5	5	5	4	4	3	5
21	Châu Thái	Thái Quang	0.1	0	0	0.02	0.702	0.05	0.02	0	0.892	6	0	0	0	0	0	35.6	0	7	0	13.5	0	0	0	62.1	5	2	2	2	3	3	3	3	1	3	3	4	5	3	4	5	4	3	3	5	3	3	4
22	Châu Thái	Bản Hạt	0.05	0	0	0.01	5.4	0	0.06	0	5.52	2.8	0	0	0	0	0	16.4	0	26.6667	0	12	0	0	0	57.8667	4	2	2	3	4					5	4	2	4	2	2	3	4	4	5	5	4	3	5
23	Châu Thái	Đồng Minh	0.08	0	0	0	12	0	0.02	0	12.1	6	0	0	0	0	0	112.5	0	53.3333	0	0	0	0	0	171.833	3	4	3	5	2	4	1	3	3	3	2	3	4	2	2	3	4	4	4	3	3	4	2
24	Châu Thái	Đồng Minh	0.09	0	0	0	1.8	0.1	0.1	0	2.09	3.6	0	0	0	0	0	14.6	0	10.5	0	72	0	0	0	100.7	2	3	2	3	2	2	4	3	3	4	4	4	4	4	4	4	4	4	2	3	3	4	4
25	Châu Thái	Đồng Minh	0.05	0	0	0	1.85	0	0.04	0	1.94	2.4	0	0	0	0	0	15	0	9.25	0	0	0	0	0	26.65	4	4	2	3	2	2	4	2	3	4	4	4	4	4	3	3	4	2	2	3	2	3	2
26	Châu Thái	Đồng Minh	0.1	0	0	0	5	0.1	0.15	0	5.35	1.8	0	0	0	0	0	19.72	4	29.5333	0	144	0	0	0	199.053	2	3	3	3	2	3	3	4	3	4	4	4	4	4	3	4	4	4	4	3	4	4	5
27	Châu Thái	Đồng Minh	0.083	0	0	0	4.43	0.02	0.06	0	4.593	9.6	0	0	0	0	0	17.52	0	63.2857	0	108	3.5	0	0	201.906	3	4	2	3	4	3	2	3	2	4	4	3	3	3	2	2	4	4	2	3	2	3	2
28	Châu Thái	Bản Hạt	0.05	0	0	0	1	0	0.05	0	1.1	1.8	0	0	0	0	0	2.8	0	18.5714	0	60	0	0	0	83.1714	4	4	4	4	4	3	4	4	3	4	4	4	4	4	3	4	4	4	2	3	4	4	4
29	Châu Thái	Bản Hạt	0.05	0	0	0	0.5	0	0.05	0	0.6	1.8	0	0	0	0	0	22.38	0	6.66667	0	64.8	0	0	0	95.6467	5	3	5	4	1	2	3	4	3	4	4	3	4	4	4	3	4	3	3	3	4	4	2
30	Châu Thái	Bản Hạt	0.06	0	0	0	6	0	0.1	0	6.16	2.4	0	0	0	0	0	1	0	45	0	32	0	0	0	80.4	2	2	4	4	4	2	2	4	2	4	4	4	4	4	3	4	4	4	4	3	4	4	4
31	Châu Thái	Bản Hạt	0.1	0	0	0	3	0	0.02	0	3.12	3	0	0	0	0	0	3	0	30	0	40	0	0	0	76	4	2	2	3	3	2	3	3	3	4	4	3	3	4	3	4	4	4	3	3	4	3	4
32	Châu Thái	Bản Hạt	0.1	0	0	0	12	0	0.25	0	12.35	4.2	0	0	0	0	0	10	0	13.3333	0	45	0	0	0	72.5333	4	2	4	5	4	4	4	3	4	4	4	2	4	3	3	4	4	4	4	3	3	4	4
33	Châu Thái	Thái Quang	0.1	0	0	0	0.7	0	0.0341	0	0.8341	4.8	0	0	0	0	0	12.2	0	5.83333	0	24	0	0	0	46.8333	3	3	2	3	2	2	4	3	3	4	4	4	4	3	4	4	4	4	2	3	4	4	3
34	Châu Thái	Thái Quang	0.06	0	0	0	12	0	0.03	0	12.09	3	0	0	0	0	0	14.2	0	6.8	0	30	0	0	0	54	4	3	4	4	2	2	2	4	4	4	4	4	4	3	3	4	4	3	2	3	3	4	3
35	Châu Thái	Thái Quang	0.16	0	0	0	1.8596	0	0.15	0	2.1696	8.4	0	0	0	0	0	9.18	0	4.33907	0	21.6	0	1.8	0	45.3191	2	3	2	4	2	3	3	3	3	4	4	3	4	3	3	4	4	3	4	3	3	4	3
36	Châu Thái	Thái Quang	0.05	0	0	0	2.5622	0.1	0.1	0	2.8122	4.2	0	0	0	0	0	6.9	0	16.6667	0	24	0	0	0	51.7667	4	3	2	3	2	2	4	3	3	4	4	2	3	4	2	4	4	4	4	3	3	4	5
37	Châu Thái	Thái Quang	0.05	0	0	0	2.3	0	0.03	0	2.38	2.8	0	0	0	0	0	1	0	38.3333	0	6	0	0	0	48.1333	4	3	2	4	4	2	5	2	3	4	4	2	3	5	2	4	4	5	4	3	3	4	5
38	Châu Thái	Thái Quang	0.03	0	0	0	0.07	0	0.006	0	0.106	2.4	0	0	0	0	0	1.5	0	49	0	10	0	0	0	62.9	4	2	3	4	3	3	3	3		3	2	4	2	3	4	4	4	4	3	3	3	4	2
39	Châu Thái	Thái Quang	0.04	0	0	0	3	0	0.02	0	3.06	2	0	0	0	0	0	39.8	0	38.5714	6	24	0	0	0	110.371	2	2	4	4	5	2	3	3	3	4	4	3	3	4	2	4	5	4	2	3	4	4	4
40	Châu Thái	Đồng Minh	0.1	0	0	0	8.1	0.03	0.04	0	8.27	6	0	0	0	0	0	24.66	0.98	47.25	0	0	0	0	0	78.89	2	4	1	3	1						1	1	2	3	2	5	4	5	4		3	1	1
41	Châu Thái	Đồng Minh	0.02	0	0	0	2.0639	0	0.035	0	2.1189	12	0	0	0	0	0	15.84	0	17.1992	0	0	0	0	0	45.0392	3	4	3	5	2						4	3	5	5	2	1	3	4	1	1	5	4	1
42	Châu Thái	Đồng Minh	0.02	0	0	0	5.7	0.04	1	0	6.76	14	0	0	0	0	0	31.7	3.034	47.5	0	36	0	0	0	132.234	3	3	2	5	1						1	2	4	3	5	3	4	5	5		3	2	5
43	Châu Thái	Đồng Minh	0.1	0	0.025	0	0.506	0.003	0.05	0	0.684	12	0	0	0	0	0	5	0.72	4.21667	0	0	0	0	0	21.9367	1	4	2	3	4						5	4	5	5	3	4	4	5	4	1	5	4	3
44	Châu Thái	Bản Hạt	0.2	0	0	0	6.2	0.011	0.089	0	6.5	14.4	0	0	0	0	0	64.82	1.6	32.8571	0	10.2	0	0	0	123.877	2	2	3	5	3						3	4	4	1	3	2	5	3	1	1	2	4	1
45	Châu Thái	Bản Hạt	0.1	2	1	0.07	2	1	0.08	0	6.25	7.2	0	0	0	0	0	67.6	3	83.3333	0	0	0	0	0	161.133	3	2	2	4	1	5	3	2	4	5	4	4	5	3	3	1	2	3	2	1	2	3	1
46	Châu Thái	Bản Hạt	0.15	0	0	0	1	0.05	0.06	0	1.26	9.6	0	0	0	0	0	19.14	1.2	33.3333	0	0	0	0	0	63.2733	4	3	4	3	5						5	3	3	5	1	4	5	5	5	1	4	5	4
47	Châu Thái	Bản Hạt	0.05	0	0	0	5	0	0.02	0	5.07	1.68	0	0	0	0	0	3.68	0	41.6667	0	27	0	0	0	74.0267	1	1	4	3	1						4	3	3	5	3	2	5	1	5	1	3	4	1
48	Châu Thái	Thái Quang	0.13	0	0	0	1.7	0.02	0.08	0	1.93	9.6	0	0	0	0	0	42.16	1.6	12	0	0	0	0	0	65.36	1	3	2	5	4	5	1	2	4	5	2	3	5	5	3	5	3	2	1	1	5	4	3
49	Châu Thái	Thái Quang	0.12	0	0	0	3.15	0.02	0.05	0	3.34	4.8	0	0	0	0	0	4.512	1.2	10	0	0	0	0	0	20.512	4	2	4	4	4	3	4	3	5	4	3	2	5	4	3	5	4	3	4	1	5	4	1
50	Châu Thái	Thái Quang	0.05	0	0.03	0	1.4	0.03	0.03	0	1.54	3.84	0	0	0	0	0	40.2767	0	11.6667	0	0	0	0	0	55.7833	5	3	1	3	1	3	4	3	5	3	3	4	3	1	3	1	4	5	2	1	5	3	1
51	Châu Thái	Thái Quang	0.1	0.03	0	0	4.5	0.004	0.03	0	4.664	6.3	0	0	0	0	0	22.0004	0.8	25	0	7.2	0	0	0	61.3004	5	3	4	3	2						3	5	5	5	1	1	5	5	5	1	3	5	2
52	Châu Thái	Thái Quang	0.1	0	0	0	3	0	0.02	0	3.12	4.8	0	0	0	0	0	6.48	0.8	12	0	5.4	0	0	0	29.48	5	3	5	4	1	1	3	3	4	4	5	4	5	4	3	4	2	3	5	1	4	4	2
53	Châu Thái	Thái Quang	0.1	0	0	0	1.8	0	0.02	0	1.92	7.2	0	0	0	0	0	13.86	0	8.33333	0	0	0	0	0	29.3933	5	4	2	5	3	1	1	5	5	5	5	5	4	2	3	4	4	5	3	1	5	4	3
54	Châu Thái	Đồng Minh	0.35	0	0	0	12	0.08	0.02	0	12.45	21.6	0	0	0	0	0	66.93	0	10	0	0	0	0	0	98.53	5	1	3	5	4	3	2	3	4	1	2	1	5	3	5	4	3	4	4		4	2	5
55	Châu Thái	Đồng Minh	0.2	0	0	0	6	0	0.04	0	6.24	9	0	0	0	0	0	32.266	0	21.428	0	0	0	0	0	62.694	5	1	1	1	3	5	2	2	5	3	5	2	1	2	3	5	5	5	5		2	5	2
56	Châu Thái	Đồng Minh	0.356	0	0	0	3	0.03	0.07	0	3.456	10.8	0	0	0	0	0	18.6	0	2.883	0	0	0	0	0	32.283	5	2	1	4	2						4	3	3	3	5	3	4	3	1		5	3	2
57	Châu Thái	Đồng Minh	0.1	0	0	0	3.5948	0	0.2	0	3.8948	6	0	0	0	0	0	8	0	20	0	21.6	0	0	0	55.6	1	2	1	1	5	1	3	3	4	2	3	2	3	3	1	5	5	4	1		5	4	1
58	Châu Thái	Đồng Minh	0.08	0	0	0	0.6	0	0.02	0	0.7	7.2	0	0	0	0	0	13.976	0	1.1	0	36	0	0	0	58.276	1	5	5	3	3						2	3	1	3	1	3	2	3	2		1	1	4
59	Châu Thái	Đồng Minh	0.03	0	0	0	0.03	0	0.05	0	0.11	3.6	0	0	0	0	0	11.59	0	0.08	0	72	0	0	0	87.27	5	4	1	3	4						3	3	4	5	3	4	3	3	1		1	1	2
60	Châu Thái	Bản Hạt	0.02	0	0	0	2.9653	0	0.03	0	3.0153	3.6	0	0	0	0	0	0	0	11.428	0	21.6	0	0	0	36.628	3	3	1	1	3						5	5	4	5	5	3	3	4	1		4	3	2
61	Châu Thái	Bản Hạt	0.1	0	0	0	10	0	0.1	0	10.2	9.6	0	0	0	0	0	48.363	1	25.7	0	12	0	0	0	96.663	3	2	2	2	5						2	3	3	3	5	1	3	3	1		1	1	1
62	Châu Thái	Bản Hạt	0.1	0	0	0	6	0	0.01	0	6.11	6	0	0	0	0	0	17.897	0	15	0	14.4	0	0	0	53.297	1	1	1	1	1	1	5	5	4	5	5	5	2	1	5	5	4	1	3		1	5	1
63	Châu Thái	Bản Hạt	0.13	0	0	0	11.3	0	0.04	0	11.47	9.6	0	0	0	0	0	54.12	0	32.857	0	54	0	0	0	150.577	5	3	3	3	3						5	3	4	2	1	3	3	2	3		3	4	3
64	Châu Thái	Thái Quang	0.085	0	0	0	6.27	0.07	0.1	0	6.525	12	0	0	0	0	0	53.14	0	11.66	0	96	0	0	0	172.8	4	1	2	3	3						5	4	2	3	3	3	3	3	3		3	3	3
65	Châu Thái	Thái Quang	0.2	0	0	0	9.7	0	0.02	0	9.92	15	0	0	0	0	0	38.7	0	10	0	0	0	0	0	63.7	3	1	3	4	3	1	3	5	5	3	5	5	5	4	5	3	3	3	2		3	5	1
66	Châu Thái	Thái Quang	0.06	0	0	0	2.2645	0	0.02	0	2.3445	3.6	0	0	0	0	0	23.47	0	14.2	0	144	0	0	0	185.27	5	3	1	3	3						2	2	5	5	5	3	4	3	3		4	3	3
67	Châu Thái	Thái Quang	0.02	0	0	0	3.5817	0	0.018	0	3.6197	2.6	0	0	0	0	0	26.22	0	5	0	36	0	0	0	69.82	5	4	4	5	2						2	3	1	4	5	3	4	3	3		5	5	3
68	Châu Thái	Thái Quang	0.02	0	0	0	4	0	0.02	0	4.04	6	0	0	0	0	0	18.12	0	42.857	0	133.2	0	0	0	200.177	5	1	3	5	4	1	3	3	3	3	3	1	2	3	5	3	3	3	2		2	3	3
69	Châu Thái	Đồng Hin	0.1621	0	0	0	12	0.03	0.04	0	12.2321	7.2	0	0	0	0	0	12.57	0	4.6	0	28.8	0	0	0	53.17	3	1	1	4	5	1	5	4	3	5	4	3	2	3	3	5	3	3	2		4	4	1
70	Châu Thái	Đồng Hin	0.07	0	0	0	0.7359	0	0.02	0	0.8259	3.6	0	0	0	0	0	10.05	0	5	0	28.8	0	0	0	47.45	5	3	1	5	3						5	2	1	3	3	3	3	3	1		2	3	1
71	Châu Thái	Đồng Hin	0.12	0	0	0	0.8975	0	0.04	0	1.0575	5.4	0	0	0	0	0	3.496	0	3	0	69.6	0	0	0	81.496	5	2	1	5	1						4	2	1	5	5	3	3	3	4		3	4	3
72	Châu Thái	Đồng Hin	0.08	0	0	0	1.7197	0	0.02	0	1.8197	3.6	0	0	0	0	0	11.28	0	2.428	0	72	0	0	0	89.308	5	4	5	5	1						5	5	1	4	5	4	3	1	1		2	4	1
73	Châu Thái	Đồng Hin	0.04	0	0	0	0.7589	0	0.02	0	0.8189	1.2	0	0	0	0	0	12.31	0	2	0	14.4	0	0	0	29.91	5	1	1	4	3						5	2	1	5	5	3	3	1	3		3	3	4
74	Châu Thái	Đồng Hin	0.13	0	0	0	1.8	0	0.03	0	1.96	4.2	0	0	0	0	0	7.28	0	4.25	0	74.4	0	0	0	90.13	4	2	5	5	3						2	4	1	5	5	5	3	2	5		2	3	1
75	Châu Thái	Đồng Hin	0.07	0	0	0	0.7603	0	0.03	0	0.8603	3	0	0	0	0	0	1.2	0	1.5	0	72	0	0	0	77.7	5	5	4	5	1	1	3	3	3	5	5	5	5	1	3	5	3	2	1		5	5	1
76	Châu Thái	Đồng Hin	0.024	0	0	0	1.6	0	0.03	0	1.654	2.4	0	0	0	0	0	0	0	9	0	43.2	0	0	0	54.6	5	3	2	5	1						5	4	3	3	5	5	5	2	2		3	2	1
77	Châu Thái	Đồng Hin	0.1778	0	0	0	1.5696	0	0.06	0	1.8074	7.2	0	0	0	0	0	4.98	0	8.75	0	57.6	0	0	0	78.53	5	1	1	3	2	4	3	3	4	5	4	4	1	2	5	4	5	1	2		3	5	1
78	Châu Thái	Đồng Hin	0.1104	0	0	0	1.5854	0	0.02	0	1.7158	6	0	0	0	0	0	8.37	0	6	0	60	0	0	0	80.37	5	5	1	5	3						4	1	1	2	5	5	5	3	4		4	2	2
79	Châu Thái	Đồng Minh	0.064	0	0	0	1.4133	0.05	0.1	0	1.6273	6	0	0	0	0	0	4.4	0	7.143	0	0	0	0	0	17.543	4	3	3	4	1	1	1	3	3	3	3	4	3	2	1	1	4	3	2		3	3	3
80	Châu Thái	Đồng Minh	0.07	0	0	0	1.6318	0	0.05	0	1.7518	7.2	0	0	0	0	0	17.09	0	14.286	0	36	0	0	0	74.576	4	3	1	4	4						3	1	3	3	3	3	4	4	5		3	3	2
81	Châu Thái	Đồng Minh	0.12	0	0	0	1.2	0.005	0.1	0	1.425	1.2	0	0	0	0	0	5.12	0	11.429	0	0	0	0	0	17.749	5	3	3	2	1	3	1	3	3	3	4	4	3	3	5	2	4	3	3		2	3	2
82	Châu Thái	Đồng Minh	0.32	0	0	0	2	0	0.07	0	2.39	4.8	0	0	0	0	0	16.08	0	8.57	0	12	0	0	0	41.45	4	1	5	5	2						5	4	4	2	3	4	3	2	4		4	4	1
83	Châu Thái	Bản Hạt	0.06	0	0	0	5.5	0	0.025	0	5.585	3	0	0	0	0	0	7.37	0	5	0	48	0	0	0	63.37	4	3	3	4	1	1	4	4	3	3	3	3	3	4	3	3	4	3	4		4	4	2
84	Châu Thái	Bản Hạt	0.05	0	0	0	2	0	0.02	0	2.07	3.6	0	0	0	0	0	3	0	11.67	0	36	0	0	0	54.27	5	4	5	4	1						5	2	5	5	5	3	4	4	1		3	4	4
85	Châu Thái	Bản Hạt	0.25	0	0	0	8.6716	0	0.2	0	9.1216	12	0	0	0	0	0	9.34	0	17.85	0	36	0	0	0	75.19	3	4	4	5	4						3	4	4	3	3	4	5	3	4		3	3	4
86	Châu Thái	Thái Quang	0.25	0	0	0	12	0.05	0.02	0	12.32	9	0	0	0	0	0	20.4	1	30	0	72	0	0	0	132.4	2	1	3	3	1						3	3	4	2	4	4	3	3	1		2	3	2
87	Châu Thái	Thái Quang	0.1	0	0	0	6	0	0.1	0	6.2	6	0	0	0	0	0	27.53	0	2.857	0	0	12	0	0	48.387	5	3	4	5	1						4	3	3	3	3	2	4	4	1		3	3	1
88	Châu Thái	Thái Quang	0.06	0	0	0	2.0139	0.03	0.03	0	2.1339	4.8	0	0	0	0	0	15.416	0.7	10	0	36	0	0	0	66.916	4	5	1	4	1	2	3	3	3	4	4	4	4	5	3	2	3	4	1		3	3	2
89	Châu Thái	Thái Quang	0.44	0	0	0	1.5	0	0.01	0	1.95	14.4	2.4	0	0	0	0	9.7	0	5.83	0	84	0	0	0	116.33	4	4	1	1	1	2	5	4	3	3	3	3	4	4	3	4	4	4	1		2	2	2
90	Châu Thái	Thái Quang	0.03	0	0	0	1	0	0.03	0	1.06	1.2	0	0	0	0	0	0.5	0	5	0	72	0	0	0	78.7	4	3	4	5	1	4	4	3	4	4	3	3	4	3	3	4	4	3	1		4	2	2
91	Châu Thái	Đồng Hin	0.092	0	0	0.1	0.883	0	0.02	0	1.095	4.8	0	0	0	0	0	13.4	0	1.714	0	132	0	0	0	151.914	5	1	1	5	1	2	3	4	3	3	4	4	4	5	3	4	3	4	2		1	4	1
92	Châu Thái	Đồng Hin	0.095	0	0	0.1	0.697	0	0.02	0	0.912	4.8	0	0	0	0	0	4.1	0	1.67	0	38.4	0	0	0	48.97	5	2	1	2	4	1	1	3	2	5	4	3	4	3	3	5	3	4	1		4	3	1
93	Châu Thái	Đồng Hin	0.105	0	0	0	2.5358	0	0.2	0	2.8408	1.8	0	0	0	0	0	3.7	0	4.286	0	54	0	0	0	63.786	4	2	2	4	1	2	4	4	4	3	4	4	4	3	3	4	5	4	1		2	3	2
94	Châu Thái	Đồng Hin	0.07	0	0	0	1.6	0	0.1	0	1.77	3.6	0	0	0	0	0	6.35	0	7.143	0	72	0	0	0	89.093	4	3	2	3	1						5	4	2	5	3	2	3	2	3		3	4	1
95	Châu Thái	Đồng Hin	0.03	0	0	0	0.8165	0	0.03	0	0.8765	1.2	0	0	0	0	0	21.6	0	1.857	0	36	0	0	0	60.657	5	4	1	4	1	1	2	3	1	5	4	5	5	5	3	3	5	3	1		2	3	4
96	Châu Thái	Đồng Hin	0.055	0	0	0	2.403	0	0.06	0	2.518	3.6	0	0	0	0	0	19.86	0	11.429	0	60	0	0	0	94.889	5	4	1	4	1	2	4	5	4	5	3	3	5	4	3	4	4	5	2		1	3	1
97	Châu Thái	Đồng Hin	0.143	0	0	0.1	0.9811	0	0.02	0	1.2441	6	0	0	0	0	0	1.75	0	2.143	0	36	0	0	0	45.893	5	4	1	4	1						5	5	5	4	3	5	4	4	2		4	4	2
98	Châu Thái	Đồng Hin	0.05	0	0	0	3	0	0.02	0	3.07	6	0	0	0	0	0	8.8	0	4.286	0	18	0	0	0	37.086	4	1	5	4	1	3	3	5	3	5	4	3	3	5	3	5	4	4	4		4	4	3
99	Châu Thái	Đồng Hin	0.025	0	0	0	1.3962	0	0.01	0	1.4312	1.2	0	0	0	0	0	3.4	0	8.571	0	24	0	0	0	37.171	5	1	1	5	1	3	3	4	3	3	4	1	3	2	3	2	4	3	1		4	3	2
100	Châu Thái	Đồng Hin	0.25	0	0	0.04	1.4938	0	0.02	0	1.8038	2.4	0	0	0	0	0	43.616	0	2.857	0	48	0	0	0	96.873	4	4	1	3	1						4	3	4	5	3	5	4	4	1		2	3	2
101	Châu Thái	Đồng Hin	0.04	0	0	0	0.6558	0	0.04	0	0.7358	3.6	0	0	0	0	0	16.99	0	1.6	0	36	0	0	0	58.19	5	1	3	4	1	1	4	5	4	5	4	3	5	4	3	2	4	4	4		2	5	4
102	Châu Thái	Đồng hin	0.05	0	0	0	1	0	0.05	0	1.1	4.8	0	0	0	0	0	15.3	0	0.429	0	96	0	0	0	116.529	4	1	4	3	1						2	3	3	5	3	3	5	4	4		2	2	2
103	Châu Thái	Đồng Minh	0.11	0	0	0	4.5	0.22	0.04	2	6.87	6.4	0	0	0	0	0	24.75	0	21.43	0	0	0	0	0	52.58	5	3	1	3	1	3	5	5	4	2	5	5	3	3	1	4	5	5	3		5	5	3
104	Châu Thái	Đồng Minh	0.1	0	0	0	1.5	0	0.002	0	1.602	6	0	0	0	0	0	8	0	37.1429	0	0	72	0	0	123.143	5	2	4	5	5	5	2	1	1	4	5	5	2	5	1	2	4	5	5		4	4	3
105	Châu Thái	Đồng Minh	0.09	0	0	0	4.3	0.06	0.1	0	4.55	5.2	0	0	0	0	0	13.2	4.8	37.143	0	0	0	0	0	60.343	5	2	4	5	5	5	1	5	5	5	1	2	4	5	4	4	5	5	5		2	2	1
106	Châu Thái	Đồng Minh	0.1	0	0	0.001	2	0	0.008	0	2.109	2.4	0	0	0	0	0	21.5	0	10	0	0	0	0	0	33.9	5	1	3	5	5	3	1	2	4	4	5	4	5	5	4	5	4	4	1		1	1	1
107	Châu Thái	Bản Hạt	0.15	0	0	0	2	0.06	0.1	0	2.31	6	0	0	0	0	0	7.54	1.65	14.3	0	19.2	0	0	0	48.69	5	1	5	2	5	5	4	5	5	5	5	1	2	5	4	5	5	4	5		4	5	1
108	Châu Thái	Bản Hạt	0.07	0	1	0	9	0	0.06	0	10.13	3.6	0	0	0.4	0	0	14.5	0	0	0	72	12.6	0	0	103.1	5	1	5	4	5	1	3	5	5	5	4	4	2	4	1	5	5	4	5		4	5	4
109	Châu Thái	Bản Hạt	0.05	0	0	0	1	0	0.01	0	1.06	2.7	0	0	0	0	0	21.2	0	10	0	50.4	0	0	0	84.3	2	1	5	5	5						2	2	3	4	2	5	5	4	1		2	1	1
110	Châu Thái	Bản Hạt	0.297	0	0	0	3	0.02	0.08	0	3.397	9.6	0	0	0	0	0	8.8	1.5	24.3	0	0	0	0	0	44.2	5	1	2	4	5						5	1	5	5	4	4	5	2	5		1	4	1
111	Châu Thái	Bản Hạt	0.08	0	0.07	0	4.7	0.03	0.06	0	4.94	1.2	0	0	0.4	0	0	12.6	0.6	28.751	0	3.2	0	0	0	46.751	1	4	4	5	5	3	4	3	4	5	5	5	4	4	3	5	5	5	3		5	5	4
112	Châu Thái	Thái Quang	0.05	0	0	0	2.6	0.09	0.02	0	2.76	0.9	0	0	0	0	0	12.9	7	7.2	0	30	0	0	0	58	4	2	3	4	5						2	2	5	5	4	5	4	4	4		4	2	2
113	Châu Thái	Thái Quang	0.02	0	0	0	3.4	0	0.02	0	3.44	1.2	0	0	0	0	0	6.21	0	24.285	0	9.6	0	0	0	41.295	4	2	2	2	5						3	2	5	4	3	5	4	4	5		4	2	2
114	Châu Thái	Thái Quang	0.07	0	0	0	10.7	0	0.06	0.03	10.86	6	0	0	0	0	0	18.4	0	75.714	0	0	0	13.8	78	191.914	5	2	2	4	5	1	1	3	3	4	2	1	2	4	1	1	5	3	1		1	4	1
115	Châu Thái	Thái Quang	0.092	0	0	0	3.1	0.02	0.06	0	3.272	4.2	0	0	0	0	0	18.6	2.8	8.57	0	36	0	0	0	70.17	4	4	1	4	5	2	2	4	2	4	3	4	4	3	3	4	4	4	4		4	4	4
116	Châu Thái	Đồng Hin	0.14	0	0.1	0	0.78	0.02	0.15	0	1.19	8.4	0	0.6	0.6	0	0	9.75	10.5	2.857	0	0	0	0	21.6	54.307	5	2	2	4	5						2	4	2	4	1	4	3	3	4		4	3	2
117	Châu Thái	Đồng Hin	0.0735	0	0	0	0.1	0	0.04	0	0.2135	3.6	0	0	0	0	0	11.35	0	1.44	0	14.4	0	0	0	30.79	5	3	1	3	5						4	2	4	4	2	4	4	3	1		5	4	1
118	Châu Thái	Đồng Hin	0.065	0	0	0	0.8	0.018	0.0135	0	0.8965	3.6	0	0	0	0	0	5.8	2.8	1.143	0	0	0	0	0	13.343	5	2	4	5	5						5	5	4	4	3	5	4	4	4		4	5	2
119	Châu Thái	Đồng Hin	0.12	0	0	0.04	0.15	0	0.06	0	0.37	6	0	0	0	0	0	10.4	0	7.5	0	0	0	0	48	71.9	4	4	5	4	5						5	5	4	4	3	5	5	5	1		1	3	1
120	Châu Thái	Đồng Hin	0.15	0	0	0	0.06	0	0.02	0	0.23	6.6	0	0	0	0	0	9.7	0	3.75	0	54.75	0	0	0	74.8	5	4	5	4	5						4	1	4	5	2	4	5	4	4		4	2	1
121	Châu Thái	Đồng Hin	0.025	0	0	0	0.3	0	0.04	0	0.365	1.8	0	0	0	0	0	0.45	0	2	0	36	2	0	0	42.25	5	4	2	4	5						3	4	5	5	3	5	4	4	4		4	4	4
122	Châu Thái	Đồng Hin	0.12	0	0	0	0.8411	0.05	0.04	0	1.0511	4.8	0	0	0	0	0	7.78	0	2.67	0	54	0	0	0	69.25	4	4	1	4	5						4	4	4	5	3	5	4	4	1		2	4	2
123	Châu Thái	Đồng Hin	0.05	0	0	0.06	0.08	0	0.06	0	0.25	3	0	0	0	0	0	7.49	0	2.57	0	40.5	0	0	0	53.56	5	1	4	4	5						4	1	4	4	2	4	3	3	1		4	3	2
124	Châu Thái	Đồng Hin	0.03	0	0	0	0.15	0	0.008	0	0.188	1.8	0	0	0	0	0	2.42	0	2.143	0	8.4	0	0	0	14.763	5	4	2	4	4						4	4	5	5	2	5	2	2	4		2	4	2
125	Châu Thái	Đồng Hin	0.05	0	0.05	0	0.1	0	0.04	0	0.24	3	0.4	0	0	0	0	6.226	0	7.857	0	48	0	0	0	65.483	5	2	5	4	5						2	4	4	4	3	4	4	4	1		4	4	4
126	Châu Thái	Đồng Hin	0.1	0	0	0.04	2	0.03	0.06	0	2.23	7.2	0.6	2.4	0	0	0	14.1	2.8	13.333	0	54	0	0	0	94.433	5	2	2	2	4						4	2	4	4	3	5	5	4	2		2	4	2
127	Châu Thái	Đồng Minh	0.15	0	0	0	0.7	0.01	0.2	0	1.06	10.8	0	0	0	0	0	1	0.5	8.75	0	36	0	0	0	57.05	1	3	2	4	1					4	2	3	5	5	3	5	5	5	1		5	2	5
128	Châu Thái	Đồng Minh	0.07	0	0	0	2.0475	0	0.1	0	2.2175	1.8	0	0	0	0	0	4.8	0	40	0	32.4	0	0	0	79	5	3	1	5	5	3	5	5	5	4	3	1	1	5	1	1	4	5	4		4	5	1
129	Châu Thái	Đồng Minh	0.005	0	0	0	1.4626	0	0.09	0	1.5576	0.9	0	0	0	0	0	4	0	21.67	0	0	0	0	0	26.57	5	3	2	5	4					3	5	5	1	5	2	1	4	5	4		4	5	2
130	Châu Thái	Đồng Minh	0.15	0	0	0	3.1027	0	0.05	0	3.3027	21.6	0	0	0	0	0	20.5	0	70	0	0	0	21.6	0	133.7	4	1	2	4	4					5	1	2	5	1	1	1	1	3	1		3	1	1
131	Châu Thái	Bản Hạc	0.056	0	0	0	2	0	0.009	0	2.065	2.16	0	0	0	0	0	0	0	20	0	36	0	0	0	58.16	5	1	5	5	1					3	5	3	5	1	2	3	3	3	1		5	5	2
132	Châu Thái	Bản Hạc	0.1	0	0	0	4	0	0.015	0	4.115	7.2	0	0	0	0	0	6.8	0	40	0	0	0	0	0	54	4	1	1	5	1					3	3	2	5	3	3	1	3	3	1		2	3	1
133	Châu Thái	Bản Hạc	0.1	0	0	0	6	0	0.005	0	6.105	3.6	0	0	0	0	0	5.4	0	40	0	0	0	0	0	49	5	3	3	3	2	2	1	3	2	5	4	1	5	3	3	2	4	5	2		3	4	3
134	Châu Thái	Đồng Minh	0.1	0	0	0	1	0	0.03	0	1.13	3.84	0	0	0	0	0	4.64	0	10	0	14.4	0	0	0	32.88	3	1	1	5	3					5	5	5	5	2	2	5	3	5	5		3	5	3
135	Châu Thái	Bản Hạc	0.1	0	0	0	7	0.1	0.08	0	7.28	7.2	0	0	0	0	0	52.73	0	20	0	27	0	0	0	106.93	3	4	3	5	1	5	1	1	3	5	5	3	5	3	3	1	4	3	4		3	5	3
136	Châu Thái	Đồng Minh	0.098	0	0	0	10.8	0	0.07	0	10.968	7.2	0	0	0	0	0	26	0	28.57	0	15.12	0	0	0	76.89	5	1	3	5	1					3	5	4	5	2	2	1	5	5	4		5	3	5
137	Châu Thái	Thái Quang	0.14	0	0	0	6.5579	0.05	0.15	0	6.8979	4.5	0	0	0	0	0	51.59	0	30	0	0	0	0	0	86.09	3	2	3	3	1					3	3	3	5	2	1	4	4	3	1		3	3	3
138	Châu Thái	Thái Quang	0.17	0	0	0	3.8	0	0.02	0	3.99	4.8	0	0	0	0	0	3.2	0	18.3	0	27	0	0	0	53.3	5	1	2	5	1	1	2	3	2	4	5	2	5	3	1	1	4	3	1		1	2	3
139	Châu Thái	Thái Quang	0.162	0	0	0	2	0	0.1	0	2.262	5.1	0	0	0	0	0	3	0	17.14	0	0	0	0	0	25.24	5	3	5	5	1					3	4	4	5	3	4	4	5	4	1		4	5	5
140	Châu Thái	Thái Quang	0.1	0	0	0	2	0	0.006	0	2.106	8.4	0	0	0	0	0	14.1	0	20	0	10.92	0	0	0	53.42	5	2	3	5	2	3	4	3	3	3	3	3	5	2	2	4	3	3	3		1	4	3
141	Châu Thái	Đồng Hin	0.13	0	0	0	0.15	0	0.08	0	0.36	7.2	0	0	0	0	0	15.7	0	5.71	0	0	0	18	0	46.61	5	5	1	5	1					4	5	3	4	3	2	1	5	3	1		4	3	2
142	Châu Thái	Đồng Hin	0.022	0	0	0	0.8	0	0.01	0	0.832	1.2	0	0	0	0	0	24.1	0	3.6	0	17.28	0	0	0	46.18	5	4	3	5	2	2	5	4	4	5	4	4	4	3	3	1	5	5	4		4	4	4
143	Châu Thái	Đồng Hin	0.022	0	0	0	1.85	0	0.005	0	1.877	1.2	0	0	0	0	0	21.5	0	10.67	0	14.4	0	0	0	47.77	5	5	5	5	2	3	3	4	4	4	4	3	5	4	2	1	5	4	4		4	4	2
144	Châu Thái	Đồng Hin	0.03	0	0	0	1	0	0.02	0	1.05	1.8	0	0	0	0	0	3.5	0	3.33	0	0	0	0	0	8.63	5	5	5	5	4	1	4	4	3	4	4	4	5	3	3	4	5	4	5		5	5	1
145	Châu Thái	Đồng Hin	0.03	0	0	0	0.6	0	0.04	0	0.67	4.8	0	0	0	0	0	18.05	0	6	0	14.4	0	0	0	43.25	5	5	5	5	5					5	4	3	5	3	3	2	5	4	3		5	5	3
146	Châu Thái	Đồng Hin	0.04	0	0	0	1	0	0.01	0	1.05	2.4	0	0	0	0	0	0	0	6.67	0	27	0	0	0	36.07	5	3	5	5	2					5	5	3	5	2	3	5	4	4	5		5	5	2
147	Châu Thái	Đồng Hin	0.06	0	0	0	2	0	0.1	0	2.16	3.8	0	0	0	0	0	4.5	0	20.6	0	0	0	0	0	28.9	5	3	5	5	3					5	4	5	5	3	3	4	4	5	4		5	5	4
148	Châu Thái	Đồng Hin	0.1	0	0	0	0.78	0.05	0.157	0	1.087	6	0	0	0	0	0	46.5	0	7.17	0	18	0	14.52	0	92.19	5	2	4	5	1	1	2	2	4	4	4	3	2	1	1	2	5	3	1		5	1	1
149	Châu Thái	Đồng Minh	0.08	0	0	0	1.212	0	0.02	0	1.312	7.2	0	0	0	0	0	14.4	0	14	0	0	0	0	0	35.6	5	3	3	5	5					1	5	5	5	3	2	5	5	5	1		5	5	5
150	Châu Thái	Đồng Minh	0.1	0	0	0	2	0	0.035	0	2.135	3	0	0	0	0	0	10.8	0	11.2	0	25	0	0	0	50	5	3	1	5	1					5	5	5	5	5	5	5	5	5	1		3	5	5
151	Châu Thái	Đồng Minh	0.05	0	0	0	1.5	0	0.03	0	1.58	1.8	0	0	0	0	0	0	0	21	0	32	0	0	0	54.8	5	1	5	5	5					5	1	5	3	2	5	5	5	1	1		5	5	5
152	Châu Thái	Đồng Minh	0.03	0	0	0	1	0	0.05	0	1.08	1.8	0	0	0	0	0	0	0	8	0	0	0	0	0	9.8	5	2	2	5	5					5	5	5	5	1	5	5	5	5	1		5	5	1
153	Châu Thái	Bản Hạt	0.02	0	0	0	4	0	0.02	0	4.04	1.2	0	0	0	0	0	1	0	17	0	0	0	0	0	19.2	5	1	5	3	5					5	5	5	5	5	5	5	5	5	1		4	5	5
154	Châu Thái	Bản Hạt	0.06	0	0	0	3	0	0.005	0	3.065	4.8	0	0	0	0	0	4	0	35	0	36	0	0	0	79.8	5	1	1	5	5					5	5	2	5	5	5	4	1	3	1		2	5	3
155	Châu Thái	Bản Hạt	0.1	0	0	0	1.8	0	0.05	0	1.95	3.6	0	0	0	0	0	8	0	14.4	0	0	36.5	0	0	62.5	5	1	1	5	5	5	2	2	5	5	5	2	5	5	5	5	5	5	1		5	5	3
156	Châu Thái	Thái Quang	0.1	0	0	0	1.5	0	0.2	0	1.8	6	0	0	0	0	0	14.4667	0	12	0	0	0	0	0	32.4667	4	2	5	5	5					4	5	5	5	5	5	1	5	5	2		5	5	5
157	Châu Thái	Thái Quang	0.1	0	0	0	1.2	0	0.1	0	1.4	6	0	0	0	0	0	21	0	9.6	0	0	0	0	0	36.6	5	2	1	5	5	5	1	5	5	5	1	5	5	5	5	1	5	5	5		5	5	5
158	Châu Thái	Thái Quang	0.1	0	0	0	3.3561	0	0.05	0	3.5061	6	0	0	0	0	0	28.4	0	26.8488	0	0	0	0	0	61.2488	4	5	1	5	5					5	5	5	5	5	1	1	5	5	1		5	5	1
159	Châu Thái	Thái Quang	0.05	0	0	0	6	0	0.1	0	6.15	3.6	0	0	0	0	0	14.6	0	42	0	18	0	0	0	78.2	5	1	5	5	5					5	1	5	3	2	5	5	5	1	1		5	5	5
160	Châu Thái	Thái Quang	0.1	0	0	0	1.1	0	0.04	0	1.24	3.6	0	0	0	0	0	22	0	11	0	0	0	0	0	36.6	5	2	1	5	5					5	5	5	5	5	5	2	5	5	1		4	5	5
161	Châu Thái	Thái Quang	0.03	0	0	0	1	0	0.05	0	1.08	3.6	0	0	0	0	0	3	0	8	0	0	0	0	0	14.6	5	1	5	3	5					5	5	5	5	5	5	5	5	5	1		4	5	5
162	Châu Thái	Đồng Hin	0.08	0	0	0	1.4	0	0.06	0	1.54	3.6	0	0	0	0	0	16	0	11.2	0	0	0	0	0	30.8	3	5	1	5	5					5	1	5	5	5	5	1	5	5	5		5	5	5
163	Châu Thái	Đồng Hin	0.06	0	0	0	0.7336	0	0.05	0	0.8436	4.2	0	0	0	0	0	1	0	7.336	0	0	0	0	0	12.536	5	1	5	3	5					5	5	5	5	5	5	5	5	5	1		4	5	5
164	Châu Thái	Đồng Hin	0.09	0	0	0	0.7264	0	0.05	0	0.8664	6	0	0	0	0	0	18.8	0	10.1696	0	0	0	0	0	34.9696	5	5	2	5	5					5	5	5	5	5	5	1	5	5	2		5	5	5
165	Châu Thái	Đồng Hin	0.06	0	0	0	1.4	0	0.05	0	1.51	3.6	0	0	0	0	0	5.4	0	14	0	0	0	0	0	23	5	1	5	3	5					5	5	5	5	5	5	5	5	5	1		4	5	5
166	Châu Thái	Đồng Hin	0.08	0	0	0	0.3	0	0.03	0	0.41	3.6	0	0	0	0	0	14.6	0	21	0	0	0	0	0	39.2	5	1	5	3	5					5	5	5	5	5	5	5	5	5	1		4	5	5
167	Châu Thái	Đồng Hin	0.06	0	0	0	1	0	0.05	0	1.11	2.4	0	0	0	0	0	8.1	0	10	0	18	0	0	0	38.5	5	5	5	5	5					5	5	5	5	5	5	5	5	5	1		4	5	5
168	Châu Thái	Đồng Hin	0.04	0	0	0	1.4	0	0.05	0	1.49	2.4	0	0	0	0	0	8.3	0	3.7	0	0	0	0	0	14.4	5	5	5	5	5					5	5	5	5	1	5	5	5	5	1		5	3	5
169	Châu Thái	Đồng Hin	0.02	0	0	0	1	0	0.02	0	1.04	1.8	0	0	0	0	0	1	0	10	0	0	0	0	16.8	29.6	5	1	1	5	5					5	5	2	5	5	5	4	1	3	1		2	5	3
170	Châu Thái	Đồng Minh	0.12	0	0	0.04	2.8891	0	0.03	0	3.0791	7.2	0	0	0	0	7.3	3.498	0	1.095	0	96	0	0	0	115.093	4	1	2	2	2					3	3	2	2	2	3	2	3	2	4		2	4	2
171	Châu Thái	Đồng Minh	0.06	0	0	0.02	7.5	0.03	0.04	0	7.65	3.6	0	0	0	0	3.65	41.46	0.9	3.65	0	144	0	0	0	197.26	4	2	4	2	2	2	5	5	3	4	4	3	3	2	2	2	4	4	2		2	4	2
172	Châu Thái	Đồng Minh	0.125	0	0	0.055	4.5003	0.06	0.025	0	4.7653	7.2	0	0	0	4	7.3	36	4	1.825	0	24	0	0	0	84.325	3	4	2	4	2					4	4	4	4	4	4	2	2	4	4		4	5	4
173	Châu Thái	Đồng Minh	0.1	0	0	0	1.7	0.1	0.02	0	1.92	4.8	0	0	0	0	0	17	8	5.475	0	48	0	0	0	83.275	4	4	4	4	2					3	3	4	4	2	2	2	2	4	4		4	2	2
174	Châu Thái	Bản Hạt	0	0	0	0	3	0.05	0.01	0	3.06	0	0	0	0	0	0	0	7	0	0	48	24	0	0	79	4	4	4	3	2	2	2	4	4	4	4	2	4	2	2	2	4	4	2		2	4	2
175	Châu Thái	Bản Hạt	0.1	0	0	0.07	5.3	0	0.03	0	5.5	3.6	0	0	0	0	7.3	33	0	14.9	0	48	0	0	0	106.8	4	2	4	4	2	4	4	4	3	4	2	2	2	2	3	2	3	3	2		2	2	2
176	Châu Thái	Bản Hạt	0.08	0	0	0.13	6.2979	0	0.02	0	6.5279	2.4	0	0	0	6	7.3	7.92	0	3.65	0	36	0	0	0	63.27	2	4	4	4	2					4	4	4	4	3	2	4	4	4	3		2	4	4
177	Châu Thái	Bản Hạt	0	0	0	0.04	5	0	0.02	0	5.06	0	0	0	0	0	7.3	12.25	0	1.825	0	66	0	0	0	87.375	4	2	4	3	2					4	4	2	4	3	4	2	2	2	4		4	4	2
178	Châu Thái	Bản Hạt	0.09	0	0	0.23	2.7	0	0.02	0	3.04	7	0	0	0	0	7.3	51.08	0	10.95	0	0	0	0	12.96	89.29	4	4	2	4	2					4	4	5	2	4	4	4	4	4	2		4	5	2
179	Châu Thái	Bản Hạt	0.15	0	0	0.005	2.0667	0	0.015	0	2.2367	6	0	0	0	0	73	41.3	0	3.65	0	60	0	0	0	183.95	4	2	2	2	2					5	4	4	4	4	4	2	4	2	2		4	4	2
180	Châu Thái	Bản Hạt	0.1	0	0	0.015	2.0854	0	0.015	0	2.2154	7.2	0	0	0	0	3.65	5.76	0	1.825	0	48	0	0	0	66.435	4	3	2	4	2					4	4	3	4	4	4	2	4	3	2		3	3	3
181	Châu Thái	Thái Quang	0.16	0	0	0.2	1.3	0.13	0.03	0	1.82	6	0	0	0	0	43.8	63.385	0	3.65	0	0	0	96	0	212.835	4	4	2	4	2	2	3	4	4	2	2	2	2	2	2	2	4	2	2		2	2	2
182	Châu Thái	Thái Quang	0.05	0	0	0.002	5	0	0.004	0	5.056	3.84	0	0	0	0	0.73	7.627	0	1.825	0	60	0	0	0	74.022	1	1	5	5	5					3	5	5	5	5	5	5	1	1	1		5	1	5
183	Châu Thái	Thái Quang	0.096	0	0	0.02	7.5496	0.005	0.015	0	7.6856	3	0	0	0	0	10.95	23.208	3.5	12.7	0	36	0	0	0	89.358	4	4	2	4	2					3	4	3	3	2	4	2	4	4	4		4	3	4
184	Châu Thái	Thái Quang	0.1	0	0	0.005	1.3447	0	0.015	0	1.4647	2.1	0	0	0	0	1.825	32.08	0	4.38	0	32.4	0	0	0	72.785	4	3	4	4	2					4	4	4	4	5	4	4	4	4	4		3	4	2
185	Châu Thái	Thái Quang	0.1	0	0	0.04	3.0097	0	0.02	0	3.1697	4.2	0	0	0	0	10.95	22.21	0	4.15	0	43.2	0	0	0	84.71	3	5	2	5	2					4	4	4	4	2	4	4	4	4	2		5	5	3
186	Châu Thái	Thái Quang	0.03	0	0	0.017	0.834	0	0.003	0	0.884	2.8	0	0	0	0	1.825	14.58	0	1.825	0	48	0	0	0	69.03	4	4	4	2	2	4	4	4	1	4	4	3	4	4	4	4	4	4	2		4	4	2
187	Châu Thái	Thái Quang	0.1	0	0	0.095	0.6835	0	0.005	0	0.8835	5.4	0	0	0	0	7.3	22.601	0	5.475	0	12	0	0	0	52.776	4	4	2	5	2	2	4	2	2	5	4	3	4	4	4	4	4	4	4		4	4	2
188	Châu Thái	Thái Quang	0.05	0	0	0.012	2.0116	0	0.008	0	2.0816	5	0	0	0	0	5.475	2.88	0	1.825	0	48	0	0	0	63.18	4	4	1	4	2	2	2	3	3	1	4	3	4	4	4	4	2	3	2		2	4	2
189	Châu Thái	Thái Quang	0.1	0	0	0.085	1	0	0.015	0	1.2	6	0.7	1.35	0	0	3.65	12.532	0	1.46	0	0	0	0	0	25.692	5	3	4	5	2					4	4	4	4	3	4	5	5	5	4		4	4	2
190	Châu Thái	Đồng Minh	0.12	0	0	0.02	1.9509	0.04	0.01	0	2.1409	8.4	0	0	0	0	0	96.7	2.5	0	0	0	0	0	0	107.6	5	5	1	4	1					2	3	4	2	1	2	2	2	2	1		1	1	1
191	Châu Thái	Đồng Minh	0.09	0	0	0.025	3.6209	0	0.015	0	3.7509	6	0	0	4	0	0	26.95	0	7.5	0	0	0	0	0	44.45	4	5	2	3	1					2	5	3	5	5	5	1	4	1	2		2	5	2
192	Châu Thái	Đồng Minh	0.05	0	0	0.011	2	0.02	0.009	0	2.09	1.2	0	0	0	0	0	5.6	0.5	17.5	0	30.6	0	0	0	55.4	5	3	2	3	1	1	3	3	2	4	5	4	4	3	3	1	3	1	4		1	4	2
193	Châu Thái	Bản Hạt	0.04	0.9	0	0.01	3.5	0.1	0.01	0	4.56	6.6	0	0	0	0	0	3.6	0	12.1	0	44.88	0	0	0	67.18	5	5	3	5	1	2	1	1	4	5	5	5	3	3	3	1	4	4	1		4	5	2
194	Châu Thái	Bản Hạt	0.12	0	0	0.03	8.4253	0	0.01	0	8.5853	8.4	0	0	0	0	0	21	0	20	0	19.2	0	0	0	68.6	4	5	4	5	1	1	2	2	4	5	4	5	4	5	3	2	4	2	3		2	5	2
195	Châu Thái	Bản Hạt	0.098	0	0.1	0.014	5.9	0.17	0.01	0	6.292	7.2	0.6	0	0	0	0	0	0	15	0	0	0	0	0	22.8	4	3	4	5	1	5	3	3	5	4	5	5	3	2	5	5	5	5	1		3	4	2
196	Châu Thái	Bản Hạt	0.05	0	0	0.02	2.85	0	0.01	0	2.93	3.6	0	0	0	0	0	21.89	0	9.5	0	38.4	0	0	0	73.39	5	1	5	3	1	4	4	3	5	5	4	1	1	5	5	4	5	5	2		5	5	1
197	Châu Thái	Bản Hạt	0.05	0	0	0.035	7	0	0.015	0	7.1	3.6	0	0	0	0	0	8.2	0	15	0	36	0	0	0	62.8	4	2	5	5	2	1	4	5	4	5	4	3	4	5	5	5	2	1	3		1	2	2
198	Châu Thái	Đông Minh	0.2	0	0	0.065	7.4	0.04	0.015	0	7.72	12	0	0	0	0	0	19.8	0	70	0	0	0	15.6	0	117.4	4	2	1	2	1	2	1	1	3	4	5	4	2	3	4	1	3	1	4		1	2	1
199	Châu Thái	Thái Quang	0.1	0	0	0.01	1.1436	0.02	0.01	0	1.2836	3	0	0	0	0	0	9.17	0	4	0	0	0	0	18	34.17	5	3	1	4	1	1	5	3	5	5	5	5	3	4	1	5	3	5	1		5	4	2
200	Châu Thái	Thái Quang	0.03	0	0	0.01	0.9358	0	0.01	0	0.9858	0.603	0	0	0	0	0	0.39	0	1.5	0	0	0	0	36	38.493	5	4	1	4	1	1	5	3	1	5	4	5	5	5	5	5	5	5	5		1	3	1
201	Châu Thái	Thái Quang	0.1	0	0	0.08	1.8653	0.006	0.02	0	2.0713	10.2	0	0	0	0	0	36.65	0	0	0	0	0	0	0	46.85	3	3	3	1	1	1	1	3	3	2	1	4	3	4	4	4	4	4	1		1	2	2
202	Châu Thái	Thái Quang	0.15	0	0	0.01	1.6	0.08	0.01	0	1.85	3.78	0	0	0	0	0	1.15	0	2.8	0	54	0	0	0	61.73	5	3	2	5	1	4	4	3	2	4	4	2	5	5	5	5	5	5	5		3	4	2
203	Châu Thái	Thái Quang	0.08	0	0.1	0.08	5.3	0	0.02	0	5.58	9.6	0	0	0	0	0	96.117	0	21.5	0	18	0	0	0	145.217	3	1	1	2	1	1	1	1	1	5	4	2	1	4	2	4	5	4	1		1	4	1
204	Châu Thái	Thái Quang	0.1	0	0.01	0.09	3.8	0.02	0.03	0	4.05	0	0	0	0	0	0	34.95	0	30	0	0	0	0	0	64.95	3	3	4	5	1	1	1	2	3	2	3	2	1	3	1	1	5	5	1		1	1	1
205	Châu Thái	Đồng Hin	0.05	0	0	0.065	0.55	0	0.015	0	0.68	0.9	0	0	0	0	0	1.02	0	0	0	14	0	0	0	15.92	5	5	5	5	1					2	4	5	3	2	5	5	5	5	1		4	3	5
206	Châu Thái	Đồng Hin	0.09	0	0	0.04	1.5	0	0.015	0	1.645	3	0	0	0	0	0	11.2	0	4	0	18	0	0	0	36.2	5	3	1	4	1	1	4	3	3	4	4	5	3	2	4	5	5	5	1		1	1	5
207	Châu Thái	Đồng Hin	0.1	0	0	0.055	0.9	0	0.015	0	1.07	7.2	0	0	0	0	0	18.67	0	3	0	21.6	0	0	0	50.47	5	5	2	5	1	1	1	3	3	1	5	3	3	3	5	5	5	5	5		1	5	1
208	Châu Thái	Đồng Hin	0.19	0	0	0.04	2.2625	0.015	0.01	0	2.5175	6	0	0	0	0	0	21.51	0	16	0	6	0	0	0	49.51	5	5	3	5	1	1	1	3	3	1	3	1	3	3	5	5	5	5	5		1	5	1
209	Châu Thái	Đồng Hin	0.091	0	0	0.047	1.8	0.02	0.015	0	1.973	3	0	0	0	0	0	4.8	0	6.1	0	48	0	0	0	61.9	5	5	3	5	1					1	5	5	3	5	5	5	5	5	5		4	5	1
210	Châu Thái	Đồng Hin	0.05	0	0	0.05	0.5742	0	0.02	0	0.6942	3	0	0	0	0	0	13.915	0	1.2	0	48	0	0	0	66.115	5	5	5	5	1					1	5	5	3	3	5	5	5	5	5		4	5	5
211	Châu Thái	Đồng Hin	0.07	0	0	0.065	0.7331	0	0.015	0	0.8831	3.6	0	0	0	0	0	10.68	0	1.7	0	36	0	0	0	51.98	5	5	1	5	1	2	3	1	1	3	4	3	3	3	5	5	5	5	5		4	4	5
212	Châu Thái	Đồng Hin	0.05	0	0	0.035	1.1344	0	0.015	0	1.2344	3	0	0	0	0	0	7.75	0	1.7	0	18	0	0	0	30.45	5	5	1	5	1	1	1	3	1	3	4	1	4	5	5	5	5	5	5		4	4	5
213	Châu Thái	Đồng Hin	0.09	0	0	0.08	5.97	0	0.02	0	6.16	3	0	0	0	0	0	9.65	0	20	0	18	0	0	0	50.65	5	5	1	5	1						4	3	3	5	5	5	5	5	5		4	4	5
214	Châu Thái	Đồng Hin	0.1	0	0	0.085	0.8734	0	0.015	0	1.0734	2.3	0	0	0	0	0	5.795	0	4	0	30.6	0	0	0	42.695	5	5	1	5	1	4	3	4	1	3	4	4	2	3	5	3	5	5	4		5	4	5
215	Châu Thái	Đồng Hin	0.05	0	0	0.07	0.2344	0	0.01	0	0.3644	2.4	0	0	0	0	0	7.42	0	1	0	19.2	0	0	0	30.02	5	3	1	4	1					1	5	3	2	3	2	5	5	5	1		2	3	5
[truncated: 15 more columns]
